# Supplementary material for: 1-(4-Chloro­phen­yl)-1H-pyrazol-3-ol
Source: Acta Crystallogr Sect E Struct Rep Online. 2009 Dec 19;66(Pt 1):o186. doi: 10.1107/S1600536809053641 (PMC2980223; doi:10.1107/S1600536809053641)
Supplement: Supplementary file 2 [file e-66-0o186-Isup2.hkl]

# 
# h,k,l, Fc-squared, Fo-squared, sigma(Fo-squared) and status flag 
# 
data_I
_shelx_title ' I         P21/c        R = 0.07' 
_shelx_refln_list_code          4 
_shelx_F_calc_maximum      192.96 
_exptl_crystal_F_000       400.00 
_reflns_d_resolution_high  0.8570 
 
loop_ 
 _symmetry_equiv_pos_as_xyz 
 'x, y, z' 
 '-x, y+1/2, -z+1/2' 
 '-x, -y, -z' 
 'x, -y-1/2, z-1/2' 
 
_cell_length_a     9.6461 
_cell_length_b    13.8330 
_cell_length_c     6.5045 
_cell_angle_alpha  90.000 
_cell_angle_beta   94.330 
_cell_angle_gamma  90.000 
 
_shelx_F_squared_multiplier     1.000 
 
loop_ 
 _refln_index_h 
 _refln_index_k 
 _refln_index_l 
 _refln_F_squared_calc 
 _refln_F_squared_meas 
 _refln_F_squared_sigma 
 _refln_observed_status 
   2   0   0      654.75      703.16     14.83 o 
   3   0   0     3574.83     3698.83     95.76 o 
   4   0   0      137.16      147.99      2.89 o 
   5   0   0       72.01       68.84      1.87 o 
   6   0   0      782.26      796.77     27.91 o 
   7   0   0      413.92      440.60     48.31 o 
   8   0   0     1441.51     1427.99     57.39 o 
   9   0   0       83.80       86.93      3.46 o 
  10   0   0        0.20        1.15      0.95 o 
  11   0   0       48.48       54.48      7.05 o 
   2   1   0      627.61      633.45      9.39 o 
   3   1   0      303.66      266.23      3.60 o 
   4   1   0     1167.91     1131.79     19.97 o 
   5   1   0       77.83       62.95      1.36 o 
   6   1   0      389.28      394.40      7.16 o 
   7   1   0      765.15      781.75     43.07 o 
   8   1   0      290.29      473.16     65.20 o 
   9   1   0       16.22       56.67      5.28 o 
  10   1   0        8.61        6.89      0.78 o 
  11   1   0       34.71       40.94      5.12 o 
   1   2   0      576.43      562.98      7.15 o 
   2   2   0        8.09        7.31      0.40 o 
   3   2   0       52.09       61.61      1.25 o 
   4   2   0        0.00        7.80      0.90 o 
   5   2   0      312.35      315.94      4.56 o 
   6   2   0      141.72      143.57      2.74 o 
   7   2   0       55.35       78.71      2.64 o 
   8   2   0        4.89       19.39      5.14 o 
   9   2   0        4.34        9.71      2.30 o 
  10   2   0        1.28        3.00      0.74 o 
  11   2   0       10.94       23.69      5.19 o 
   1   3   0       61.22       55.29      1.13 o 
   2   3   0     1728.61     1747.64     26.58 o 
   3   3   0       51.23       31.56      0.86 o 
   4   3   0      921.19      931.97     14.57 o 
   5   3   0        1.16        2.46      0.39 o 
   6   3   0      274.97      252.63      4.24 o 
   7   3   0      610.68      592.91     10.42 o 
   8   3   0       76.55       81.78      2.74 o 
   9   3   0       18.88       26.47      4.98 o 
  10   3   0        1.68        2.06      0.59 o 
  11   3   0        2.48        3.08      0.89 o 
   0   4   0    37234.45    29255.03   1512.44 o 
   1   4   0        1.10       -0.14      0.28 o 
   2   4   0      864.33      833.29     12.26 o 
   3   4   0      744.43      777.73     10.55 o 
   4   4   0       72.05       55.50      1.36 o 
   5   4   0        2.19        1.82      0.50 o 
   6   4   0      154.94      171.39      2.98 o 
   7   4   0       79.26       79.29      2.59 o 
   8   4   0      777.74      765.11     14.74 o 
   9   4   0       69.80       74.13      2.14 o 
  10   4   0        0.01        0.03      0.26 o 
   1   5   0      463.67      457.56      7.32 o 
   2   5   0      523.57      468.65      6.96 o 
   3   5   0       20.72       14.50      0.74 o 
   4   5   0      120.64      105.91      1.82 o 
   5   5   0      856.38      822.71     14.04 o 
   6   5   0      119.77      129.36      2.89 o 
   7   5   0      178.05      185.96      4.04 o 
   8   5   0      396.97      386.34      8.31 o 
   9   5   0        0.80        0.07      0.28 o 
  10   5   0        6.20        4.64      0.88 o 
   0   6   0       55.79       58.92      2.34 o 
   1   6   0      477.97      463.50      7.64 o 
   2   6   0       37.88       33.21      1.01 o 
   3   6   0      538.00      531.70      8.15 o 
   4   6   0        1.54        1.30      0.51 o 
   5   6   0      442.21      451.24      8.73 o 
   6   6   0      115.70      115.62      3.17 o 
   7   6   0      113.60      116.19      3.25 o 
   8   6   0       40.27       41.58      1.82 o 
   9   6   0        5.95        6.71      0.85 o 
  10   6   0        0.99        1.12      0.61 o 
   1   7   0      232.85      218.55      4.14 o 
   2   7   0       11.10       11.09      0.88 o 
   3   7   0       29.29       34.13      1.32 o 
   4   7   0        1.20        1.75      0.56 o 
   5   7   0       94.93       93.50      2.54 o 
   6   7   0       85.70       76.84      2.59 o 
   7   7   0       23.57       27.46      1.65 o 
   8   7   0       27.17       25.84      1.15 o 
   9   7   0        0.73        1.18      0.56 o 
  10   7   0        5.37        5.09      0.88 o 
   0   8   0      655.87      664.63     19.56 o 
   1   8   0      392.73      376.11      7.15 o 
   2   8   0      360.45      348.91      6.49 o 
   3   8   0       28.74       26.68      1.39 o 
   4   8   0        0.03       -0.01      0.27 o 
   5   8   0       29.21       26.61      1.49 o 
   6   8   0        0.64        0.54      0.61 o 
   7   8   0       12.92       12.21      1.31 o 
   8   8   0       64.80       56.85      2.41 o 
   9   8   0       15.57       17.86      1.22 o 
   1   9   0        0.22       -0.27      0.48 o 
   2   9   0      192.82      195.56      4.28 o 
   3   9   0       32.50       37.09      1.63 o 
   4   9   0       75.23       80.22      2.45 o 
   5   9   0      434.36      440.50      8.80 o 
   6   9   0        0.48        0.36      0.52 o 
   7   9   0       61.02       69.12      3.06 o 
   8   9   0      108.57      115.61      4.06 o 
   9   9   0        0.17        0.54      0.47 o 
   0  10   0      152.69      157.27      5.66 o 
   1  10   0       23.87       21.76      1.55 o 
   2  10   0        9.03        7.73      1.31 o 
   3  10   0      342.44      366.56      7.13 o 
   4  10   0        4.16        3.14      0.83 o 
   5  10   0       14.88       16.54      1.54 o 
   6  10   0        6.54        5.10      1.08 o 
   7  10   0       16.37       19.74      1.99 o 
   8  10   0       30.65       31.95      2.55 o 
   1  11   0       54.55       56.01      2.53 o 
   2  11   0       31.62       34.29      2.06 o 
   3  11   0       57.40       60.41      2.49 o 
   4  11   0       19.62       20.07      1.72 o 
   5  11   0       74.46       77.66      2.86 o 
   6  11   0        2.76        1.91      0.98 o 
   7  11   0        3.48        4.50      1.44 o 
   8  11   0        3.57        3.26      1.35 o 
   0  12   0        8.31        7.51      1.93 o 
   1  12   0       72.68       76.94      3.22 o 
   2  12   0       64.89       67.59      3.02 o 
   3  12   0        1.61        1.69      0.90 o 
   4  12   0        0.01        0.04      0.52 o 
   5  12   0        7.72        7.45      1.50 o 
   6  12   0       18.94       16.14      1.71 o 
   7  12   0       15.12       14.55      1.92 o 
   1  13   0       30.94       35.09      2.54 o 
   2  13   0       12.64       11.51      1.94 o 
   3  13   0       42.89       42.82      2.43 o 
   4  13   0       42.21       48.98      2.88 o 
   5  13   0       70.87       81.73      3.42 o 
   6  13   0        8.98        6.53      1.38 o 
   0  14   0       60.55       61.04      4.74 o 
   1  14   0        0.66        1.44      1.04 o 
   2  14   0        0.26        0.35      0.67 o 
   3  14   0       32.78       37.49      2.66 o 
   4  14   0        3.82        3.57      1.27 o 
   5  14   0        0.69        0.96      0.98 o 
   1  15   0        2.17        2.50      1.28 o 
   2  15   0       20.30       22.93      2.11 o 
   3  15   0       28.53       29.83      2.51 o 
   4  15   0        2.26        1.73      1.10 o 
   0  16   0        7.57        6.76      2.55 o 
   1  16   0        0.46       -0.13      0.76 o 
 -10   1   1       40.26       40.28      3.59 o 
  -9   1   1       94.76       86.00      1.89 o 
  -8   1   1       64.73       58.69      1.28 o 
  -7   1   1      371.84      355.22      6.81 o 
  -6   1   1      664.10      619.69     10.30 o 
  -5   1   1      933.98      997.84     13.87 o 
  -4   1   1      475.58      459.35      7.85 o 
  -3   1   1     1438.81     1349.84     23.39 o 
  -2   1   1      789.98      779.10     10.30 o 
  -1   1   1      368.13      366.12      5.55 o 
   0   1   1      639.11      587.77     13.56 o 
   1   1   1     1071.42     1095.96     26.33 o 
   2   1   1      551.94      532.42     23.57 o 
   3   1   1      945.80      986.18     17.41 o 
   4   1   1        0.25        2.92      0.58 o 
   5   1   1      420.90      441.84      7.88 o 
   6   1   1        1.98        0.68      0.46 o 
   7   1   1      192.13      181.31      6.77 o 
   8   1   1      364.48      349.49     12.64 o 
   9   1   1        0.49       30.56     20.93 o 
  10   1   1       76.69       78.77      2.72 o 
 -11   2   1       10.69       15.57      5.01 o 
 -10   2   1      314.69      292.34     10.54 o 
  -9   2   1       17.69       18.27      0.80 o 
  -8   2   1        3.60        2.57      0.38 o 
  -7   2   1       58.49       67.11      1.51 o 
  -6   2   1       92.69       85.07      4.06 o 
  -5   2   1     1537.89     1734.84     27.64 o 
  -4   2   1      795.52      830.49     19.36 o 
  -3   2   1      225.09      225.91      3.41 o 
  -2   2   1      444.98      443.28      6.46 o 
  -1   2   1     1782.73     1781.01     26.56 o 
   0   2   1      586.53      555.67      8.30 o 
   1   2   1    18919.63    20125.20    677.92 o 
   2   2   1      565.50      535.73      8.55 o 
   3   2   1     4231.46     4411.66    107.27 o 
   4   2   1       81.99       59.49      1.77 o 
   5   2   1      331.81      299.08      5.33 o 
   6   2   1        5.09        3.23      0.80 o 
   7   2   1      166.01      190.98     24.84 o 
   8   2   1       42.40       83.69     29.13 o 
   9   2   1      500.76      433.38     10.54 o 
  10   2   1       19.47      110.42     23.52 o 
 -11   3   1        1.37        2.38      3.26 o 
 -10   3   1       15.91       18.11      1.57 o 
  -9   3   1       68.28       64.47      1.71 o 
  -8   3   1        3.37        2.48      0.40 o 
  -7   3   1      906.30      903.21     14.99 o 
  -6   3   1      126.46      123.28      1.93 o 
  -5   3   1      917.91      920.02     16.24 o 
  -4   3   1     1717.48     1731.09     35.92 o 
  -3   3   1      207.11      190.56      2.24 o 
  -2   3   1     1432.35     1411.17     20.60 o 
  -1   3   1        1.99        2.45      0.32 o 
   0   3   1     2564.66     2546.33     51.66 o 
   1   3   1     8969.61     9381.08    269.77 o 
   2   3   1      321.95      278.66      4.46 o 
   3   3   1      456.76      411.41      8.36 o 
   4   3   1      317.00      360.70      5.48 o 
   5   3   1      116.51      113.94      2.10 o 
   6   3   1      364.68      371.81      6.37 o 
   7   3   1      107.82      108.58      3.00 o 
   8   3   1      226.49      267.42     31.62 o 
   9   3   1        0.32        0.63      1.15 o 
  10   3   1       91.37       97.11      2.67 o 
 -10   4   1        0.00        2.27      1.57 o 
  -9   4   1        3.10       13.92      8.39 o 
  -8   4   1      106.29      102.31      2.84 o 
  -7   4   1      200.86      208.29      4.05 o 
  -6   4   1       11.94       16.20      0.71 o 
  -5   4   1       92.43      107.36      5.90 o 
  -4   4   1      979.23     1007.93     14.78 o 
  -3   4   1       20.34       21.61      0.65 o 
  -2   4   1       64.51       52.35      1.01 o 
  -1   4   1     1435.31     1400.88     22.52 o 
   0   4   1     4030.50     4088.31     95.60 o 
   1   4   1     4378.59     4577.66    111.78 o 
   2   4   1     1746.13     1822.98     36.11 o 
   3   4   1       46.25       37.74      1.56 o 
   4   4   1       37.90       39.57      1.46 o 
   5   4   1      144.54      144.55      5.05 o 
   6   4   1        3.13        2.77      0.68 o 
   7   4   1       58.09       48.13      1.94 o 
   8   4   1      382.21      447.21     34.97 o 
   9   4   1       61.76       65.96      2.64 o 
  10   4   1       10.63        7.40      1.66 o 
 -10   5   1       11.68        9.02      0.63 o 
  -9   5   1       15.04       13.01      0.79 o 
  -8   5   1       66.09       62.86      1.89 o 
  -7   5   1       48.92       43.06      1.90 o 
  -6   5   1      129.36      113.46      2.38 o 
  -5   5   1      918.98      970.22     14.74 o 
  -4   5   1        0.31        0.41      0.30 o 
  -3   5   1      228.36      194.82      3.67 o 
  -2   5   1      192.20      175.72      2.69 o 
  -1   5   1       17.57       15.50      0.71 o 
   0   5   1      571.62      558.81      9.30 o 
   1   5   1       12.27       11.84      0.98 o 
   2   5   1        9.28        4.37      0.72 o 
   3   5   1      937.42      987.27     16.48 o 
   4   5   1       25.11       23.16      1.17 o 
   5   5   1       52.55       46.86      1.78 o 
   6   5   1        0.53        0.31      0.36 o 
   7   5   1       24.18       24.77      1.47 o 
   8   5   1      126.29      143.23     12.20 o 
   9   5   1       14.55       17.36      2.42 o 
  10   5   1       12.93       13.65      1.43 o 
 -10   6   1       18.77       18.59      1.34 o 
  -9   6   1       48.24       49.32      2.23 o 
  -8   6   1        2.50        1.90      0.50 o 
  -7   6   1       49.79       51.89      1.98 o 
  -6   6   1       23.48       21.93      0.93 o 
  -5   6   1       87.11       93.81      1.97 o 
  -4   6   1       25.70       26.24      0.98 o 
  -3   6   1       35.39       40.06      1.11 o 
  -2   6   1      144.77      140.95      2.37 o 
  -1   6   1      971.19      928.16     16.07 o 
   0   6   1      472.90      447.87      7.79 o 
   1   6   1     1798.19     1780.72     37.20 o 
   2   6   1     1099.62     1078.19     20.36 o 
   3   6   1      658.07      670.62     11.29 o 
   4   6   1        1.72        4.77      0.72 o 
   5   6   1      177.59      167.86      3.81 o 
   6   6   1       82.29       76.64      2.56 o 
   7   6   1        6.66        6.01      1.42 o 
   8   6   1       18.46       17.09      1.91 o 
   9   6   1      148.00      124.58      5.04 o 
  10   6   1       18.50       18.79      1.34 o 
 -10   7   1        0.28        0.60      0.68 o 
  -9   7   1       45.84       42.76      1.58 o 
  -8   7   1       23.45       21.71      1.44 o 
  -7   7   1      532.78      541.89     11.33 o 
  -6   7   1       29.51       28.63      1.31 o 
  -5   7   1      306.93      290.79      5.13 o 
  -4   7   1      623.28      628.18     10.24 o 
  -3   7   1       48.37       36.86      1.20 o 
  -2   7   1      228.73      213.79      3.60 o 
  -1   7   1       81.06       74.42      1.94 o 
   0   7   1      509.09      496.45      9.13 o 
   1   7   1     3293.44     3483.84     85.06 o 
   2   7   1       14.36       13.52      1.18 o 
   3   7   1      655.22      717.47     40.68 o 
   4   7   1      182.95      207.21      4.21 o 
   5   7   1        9.62       10.22      1.25 o 
   6   7   1      514.83      537.51     11.54 o 
   7   7   1       11.57       16.54      1.63 o 
   8   7   1       66.29       69.82      2.94 o 
   9   7   1        0.81        0.13      0.58 o 
  -9   8   1        4.76        3.24      0.60 o 
  -8   8   1      135.10      124.51      3.66 o 
  -7   8   1      352.90      370.04      9.22 o 
  -6   8   1        8.64        9.85      1.09 o 
  -5   8   1        6.96        9.20      0.90 o 
  -4   8   1       56.94       56.80      1.80 o 
  -3   8   1       21.66       23.23      1.07 o 
  -2   8   1       16.51       12.53      0.90 o 
  -1   8   1      321.89      307.29      5.86 o 
   0   8   1     1533.43     1564.24     33.00 o 
   1   8   1      576.01      567.98     11.24 o 
   2   8   1      249.74      246.00      5.15 o 
   3   8   1        0.09       -0.18      0.45 o 
   4   8   1       73.25       75.10      2.38 o 
   5   8   1       86.06       86.17      2.98 o 
   6   8   1        0.38        0.50      0.72 o 
   7   8   1        0.07        0.13      0.55 o 
   8   8   1      226.06      232.26      6.35 o 
   9   8   1       52.60       59.43      2.50 o 
  -9   9   1        0.03       -0.15      0.29 o 
  -8   9   1       17.50       16.06      1.62 o 
  -7   9   1        6.21        3.78      1.18 o 
  -6   9   1        9.96       11.07      1.09 o 
  -5   9   1      342.75      345.26      6.39 o 
  -4   9   1       10.44       10.66      0.99 o 
  -3   9   1        0.18        0.04      0.26 o 
  -2   9   1        0.57        0.83      0.48 o 
  -1   9   1      238.84      237.24      5.10 o 
   0   9   1      376.24      383.06      8.15 o 
   1   9   1        3.87        3.31      0.95 o 
   2   9   1       44.26       42.79      2.05 o 
   3   9   1       87.19       85.19      2.59 o 
   4   9   1        4.30        4.14      0.92 o 
   5   9   1       43.86       44.15      2.11 o 
   6   9   1       72.33       69.09      3.03 o 
   7   9   1       24.77       25.61      2.33 o 
   8   9   1       12.61       13.57      1.83 o 
   9   9   1       29.07       29.35      2.09 o 
  -8  10   1        3.96        2.11      0.91 o 
  -7  10   1        0.02        0.42      0.73 o 
  -6  10   1        0.16        0.66      0.65 o 
  -5  10   1        0.74        0.36      0.55 o 
  -4  10   1        7.37        6.38      0.92 o 
  -3  10   1       57.46       61.59      2.19 o 
  -2  10   1      133.62      139.62      3.33 o 
  -1  10   1       69.43       66.45      2.46 o 
   0  10   1      171.40      166.58      4.46 o 
   1  10   1       70.08       62.30      2.89 o 
   2  10   1      168.97      175.74      4.65 o 
   3  10   1       50.86       57.54      2.35 o 
   4  10   1        2.67        3.42      0.91 o 
   5  10   1        8.10        7.81      1.24 o 
   6  10   1       55.07       58.07      3.37 o 
   7  10   1        9.68       12.03      1.77 o 
   8  10   1       34.08       35.41      2.88 o 
  -8  11   1        1.69        1.61      0.89 o 
  -7  11   1       86.64       92.34      3.24 o 
  -6  11   1       75.34       82.29      2.80 o 
  -5  11   1        6.39        5.87      1.12 o 
  -4  11   1       82.19       91.39      3.06 o 
  -3  11   1       43.23       48.91      2.19 o 
  -2  11   1        3.43        3.12      0.93 o 
  -1  11   1       20.44       22.68      1.76 o 
   0  11   1        2.44        2.20      0.97 o 
   1  11   1      260.59      248.76      6.41 o 
   2  11   1        0.02       -0.80      0.77 o 
   3  11   1       66.01       69.59      2.50 o 
   4  11   1       17.93       14.38      1.48 o 
   5  11   1       15.82       17.59      1.73 o 
   6  11   1      118.95      135.37      4.82 o 
   7  11   1        0.82        1.76      1.18 o 
  -7  12   1       84.57       92.60      3.50 o 
  -6  12   1        0.00       -0.02      0.39 o 
  -5  12   1       35.40       34.56      2.37 o 
  -4  12   1       19.88       21.36      1.70 o 
  -3  12   1       33.21       35.89      2.02 o 
  -2  12   1        7.23        7.52      1.30 o 
  -1  12   1       78.93       78.85      3.54 o 
   0  12   1      124.93      131.49      4.48 o 
   1  12   1        0.05        2.54      1.12 o 
   2  12   1        6.68        7.64      1.49 o 
   3  12   1        5.99        6.16      1.33 o 
   4  12   1        1.69        2.54      0.98 o 
   5  12   1       38.90       38.17      2.48 o 
   6  12   1        1.05        0.99      0.95 o 
   7  12   1       10.05       10.45      1.93 o 
  -6  13   1        5.80        6.90      1.30 o 
  -5  13   1        6.23        5.84      1.35 o 
  -4  13   1        0.36        0.25      0.61 o 
  -3  13   1        3.08        3.33      1.04 o 
  -2  13   1       81.42       88.70      3.42 o 
  -1  13   1      119.90      124.05      4.85 o 
   0  13   1       39.65       42.56      2.94 o 
   1  13   1        1.20        1.63      1.07 o 
   2  13   1        5.96        5.82      1.46 o 
   3  13   1       10.67        8.51      1.47 o 
   4  13   1        1.51        1.63      0.95 o 
   5  13   1       24.76       24.46      2.14 o 
   6  13   1       40.91       37.67      2.63 o 
  -5  14   1        4.73        3.36      1.21 o 
  -4  14   1       20.41       21.02      2.14 o 
  -3  14   1        3.05        3.03      1.10 o 
  -2  14   1       40.73       44.36      2.74 o 
  -1  14   1        1.32        0.62      0.79 o 
   0  14   1       14.02       15.28      2.13 o 
   1  14   1       18.67       19.66      2.28 o 
   2  14   1        4.23        4.08      1.42 o 
   3  14   1       13.80       13.79      1.86 o 
   4  14   1        1.73        1.03      0.92 o 
   5  14   1        1.55        2.52      1.18 o 
  -3  15   1        3.30        4.29      1.33 o 
  -2  15   1        8.14        6.04      1.58 o 
  -1  15   1        1.45        1.05      0.86 o 
   0  15   1       16.81       20.66      2.66 o 
   1  15   1        0.60        0.32      0.88 o 
   2  15   1       13.09       10.90      2.32 o 
   3  15   1        2.95        2.15      1.19 o 
   0  16   1        0.19        0.03      0.69 o 
  -5   0   2       72.41       92.21      5.83 o 
  -3   0   2     1326.56     1423.15     33.37 o 
  -2   0   2      561.10      569.13      9.93 o 
  -1   0   2      860.81      804.41     19.34 o 
   0   0   2      882.45      884.50     20.94 o 
   1   0   2     1203.22     1126.12     41.20 o 
   2   0   2      983.55      972.38     24.45 o 
   3   0   2      420.24      393.91      9.77 o 
   4   0   2     4372.17     4569.74    164.05 o 
   5   0   2       12.86       19.34      1.44 o 
   6   0   2        9.68        6.43      1.46 o 
   7   0   2      354.00      334.52     13.81 o 
   8   0   2      132.20      113.67      7.29 o 
   9   0   2       63.03       65.36      5.96 o 
  10   0   2       26.32       20.65      3.01 o 
  -6   1   2       96.58      102.07      6.92 o 
  -5   1   2      298.39      261.73      3.73 o 
  -4   1   2     3118.31     3296.04     84.08 o 
  -3   1   2      510.02      505.22     12.14 o 
  -2   1   2      808.64      780.24     20.00 o 
  -1   1   2       84.40       94.02      1.92 o 
   0   1   2     2141.68     2222.45     44.86 o 
   1   1   2      492.74      480.50     15.38 o 
   2   1   2      197.87      178.76      4.32 o 
   3   1   2       17.74       23.42      1.81 o 
   4   1   2      527.89      565.75     21.86 o 
   5   1   2      129.67      118.01      3.39 o 
   6   1   2        0.26        0.22      0.55 o 
   7   1   2       46.95       48.22      2.89 o 
   8   1   2       47.84       51.09      2.94 o 
   9   1   2        8.94       11.81      1.59 o 
  10   1   2        2.26        3.37      1.31 o 
 -10   2   2        2.96        8.09      4.47 o 
  -9   2   2        9.54       15.95     21.12 o 
  -8   2   2       33.16       33.23      1.20 o 
  -7   2   2       37.32       37.16      3.27 o 
  -6   2   2        3.52        5.43      0.50 o 
  -5   2   2       16.90       43.08      3.07 o 
  -4   2   2       25.22       70.33      6.83 o 
  -3   2   2      234.77      242.06      2.85 o 
  -2   2   2      198.32      197.14      2.50 o 
  -1   2   2       13.91       12.55      0.68 o 
   0   2   2      585.05      594.40      8.52 o 
   1   2   2      320.91      315.16      5.95 o 
   2   2   2      279.46      292.26      7.49 o 
   3   2   2      462.22      435.46      8.99 o 
   4   2   2       23.50       17.33      2.21 o 
   5   2   2        2.67        4.78      0.77 o 
   6   2   2       36.84       39.65      2.71 o 
   7   2   2        0.24        1.38      0.97 o 
   8   2   2        2.51       38.93     12.35 o 
   9   2   2       63.34       65.93      3.24 o 
  10   2   2       18.50       17.11      1.74 o 
 -10   3   2       10.77       42.85      7.58 o 
  -9   3   2       79.81       60.92      3.52 o 
  -8   3   2       59.32      178.27     25.08 o 
  -7   3   2        0.57        0.66      0.41 o 
  -6   3   2      115.32      102.29      2.21 o 
  -5   3   2       86.07       72.76      2.50 o 
  -4   3   2     1011.91     1118.93     16.24 o 
  -3   3   2      676.70      689.38      9.02 o 
  -2   3   2      249.14      216.66      2.76 o 
  -1   3   2      293.38      297.36      5.32 o 
   0   3   2      973.06      964.63     16.09 o 
   1   3   2      124.11      116.65      3.03 o 
   2   3   2      134.72      126.98      3.39 o 
   3   3   2       28.29       28.05      1.34 o 
   4   3   2      734.93      777.27     12.98 o 
   5   3   2       85.62       77.95      2.60 o 
   6   3   2       16.21       19.60      1.99 o 
   7   3   2       31.51       29.98      1.91 o 
   8   3   2       39.22       51.05      3.29 o 
   9   3   2       20.23       25.99      1.61 o 
  10   3   2        0.17        1.45      1.05 o 
 -10   4   2       55.78       56.50     10.01 o 
  -9   4   2       21.41       35.86     10.46 o 
  -8   4   2      255.59      231.31     13.79 o 
  -7   4   2       38.71       79.67      6.24 o 
  -6   4   2        5.51        3.58      0.62 o 
  -5   4   2        1.21        0.34      0.20 o 
  -4   4   2       31.71       39.65      2.03 o 
  -3   4   2       14.10       11.07      0.59 o 
  -2   4   2        2.78        3.50      0.41 o 
  -1   4   2      484.50      461.75      6.67 o 
   0   4   2      754.80      715.79     12.41 o 
   1   4   2      812.84      815.01     14.61 o 
   2   4   2      225.44      197.47      4.72 o 
   3   4   2      838.00      818.09     15.26 o 
   4   4   2     1378.31     1417.81     29.60 o 
   5   4   2        0.16        1.66      0.54 o 
   6   4   2       26.51       28.20      1.77 o 
   7   4   2      240.67      234.34      6.25 o 
   8   4   2       20.81       33.81      6.22 o 
   9   4   2        0.35        7.76      3.97 o 
  10   4   2        8.29        5.06      1.03 o 
 -10   5   2       86.68       75.99      6.92 o 
  -9   5   2       60.67       47.21      2.66 o 
  -8   5   2       93.93       81.18      4.11 o 
  -7   5   2      562.94      536.82     12.26 o 
  -6   5   2      105.59       96.65      2.61 o 
  -5   5   2      119.40      106.92      1.81 o 
  -4   5   2     2835.13     2947.52     56.02 o 
  -3   5   2       49.64       38.63      1.03 o 
  -2   5   2      316.28      294.32      4.36 o 
  -1   5   2       44.65       33.57      1.22 o 
   0   5   2      930.68      962.88     15.46 o 
   1   5   2        0.15        0.64      0.51 o 
   2   5   2      350.14      346.76      6.62 o 
   3   5   2       56.39       61.25      2.54 o 
   4   5   2        4.88       11.61      3.58 o 
   5   5   2       30.89       30.43      1.64 o 
   6   5   2       27.83       23.54      1.37 o 
   7   5   2      360.73      357.87      9.02 o 
   8   5   2        3.03        7.62      1.62 o 
   9   5   2        8.23       18.03      2.67 o 
  10   5   2        1.13        3.92      1.17 o 
 -10   6   2        7.79        7.09      1.25 o 
  -9   6   2        1.60        0.70      0.70 o 
  -8   6   2       19.35       19.34      1.12 o 
  -7   6   2       99.05       95.59      3.68 o 
  -6   6   2       75.77       74.85      1.86 o 
  -5   6   2        2.25        2.16      0.48 o 
  -4   6   2       13.85       34.57      3.89 o 
  -3   6   2       63.31       57.07      1.34 o 
  -2   6   2       22.15       26.49      1.04 o 
  -1   6   2        1.99        1.91      0.50 o 
   0   6   2      846.97      866.18     15.84 o 
   1   6   2     1320.29     1289.85     25.71 o 
   2   6   2      510.04      518.04     10.09 o 
   3   6   2      532.42      500.83      9.50 o 
   4   6   2        0.79        1.83      0.65 o 
   5   6   2       12.81       13.95      1.29 o 
   6   6   2       69.12       69.25      2.46 o 
   7   6   2        0.02        3.24      2.05 o 
   8   6   2        1.94        1.11      0.91 o 
   9   6   2      147.37      145.20      5.35 o 
  -9   7   2       23.30       17.25      1.80 o 
  -8   7   2        1.80        1.20      0.37 o 
  -7   7   2       40.68       37.92      1.46 o 
  -6   7   2       96.18       88.81      2.30 o 
  -5   7   2       72.00       73.51      1.74 o 
  -4   7   2      463.53      457.43      7.70 o 
  -3   7   2       15.76       13.32      0.93 o 
  -2   7   2       11.75       14.04      0.86 o 
  -1   7   2      572.83      577.55      9.32 o 
   0   7   2       80.51       77.95      2.47 o 
   1   7   2      422.25      412.28      8.30 o 
   2   7   2      464.84      449.55      9.60 o 
   3   7   2      161.73      158.84      3.63 o 
   4   7   2      116.75      131.54      3.59 o 
   5   7   2        1.31        1.33      0.74 o 
   6   7   2        5.33        3.67      1.04 o 
   7   7   2       10.06        8.67      1.63 o 
   8   7   2        7.61        4.49      1.34 o 
   9   7   2       41.88       38.07      2.92 o 
  -9   8   2        0.89        0.85      0.67 o 
  -8   8   2      212.90      205.80      7.94 o 
  -7   8   2       37.08       36.50      1.64 o 
  -6   8   2        4.77        4.78      0.70 o 
  -5   8   2       37.06       39.88      1.61 o 
  -4   8   2       61.17       55.28      1.60 o 
  -3   8   2      132.13      130.32      2.86 o 
  -2   8   2      141.86      151.26      2.98 o 
  -1   8   2      143.03      154.11      3.29 o 
   0   8   2       72.77       66.29      2.32 o 
   1   8   2      606.65      610.13     12.45 o 
   2   8   2        0.15        2.62      1.56 o 
   3   8   2      392.22      390.06      8.62 o 
   4   8   2       34.87       37.93      2.17 o 
   5   8   2       13.12       10.98      1.44 o 
   6   8   2        9.63       10.34      1.37 o 
   7   8   2       79.95       72.74      3.53 o 
   8   8   2        5.11        4.17      1.09 o 
   9   8   2       48.66       47.48      3.27 o 
  -9   9   2       47.08       45.84      2.93 o 
  -8   9   2       37.34       33.92      1.75 o 
  -7   9   2      130.12      127.42      3.27 o 
  -6   9   2      135.21      130.69      3.36 o 
  -5   9   2      127.93      127.68      3.18 o 
  -4   9   2      335.56      329.15      6.04 o 
  -3   9   2       50.40       47.76      1.95 o 
  -2   9   2      121.43      126.07      3.03 o 
  -1   9   2       29.67       31.25      1.62 o 
   0   9   2      183.48      193.99      4.69 o 
   1   9   2        0.55        1.28      0.82 o 
   2   9   2      240.97      237.91      6.06 o 
   3   9   2       88.05       91.22      3.54 o 
   4   9   2        2.49        2.10      0.82 o 
   5   9   2       36.64       38.52      2.33 o 
   6   9   2       18.55       11.82      1.50 o 
   7   9   2      143.62      148.96      5.12 o 
   8   9   2        6.83        6.12      1.86 o 
  -8  10   2       10.89        8.38      1.14 o 
  -7  10   2       14.04       13.34      1.28 o 
  -6  10   2       36.37       42.01      2.09 o 
  -5  10   2        0.30       -0.03      0.37 o 
  -4  10   2        0.13        0.46      0.49 o 
  -3  10   2       33.85       35.65      1.91 o 
  -2  10   2       71.59       72.42      2.29 o 
  -1  10   2       15.35       15.92      1.32 o 
   0  10   2      262.77      259.62      6.32 o 
   1  10   2      498.57      482.88     11.31 o 
   2  10   2       34.24       28.01      2.39 o 
   3  10   2       10.41       11.50      1.73 o 
   4  10   2       67.25       64.80      2.62 o 
   5  10   2       16.01       13.11      1.59 o 
   6  10   2       12.20        8.91      1.75 o 
   7  10   2        0.19       -0.02      0.65 o 
   8  10   2       31.35       32.64      2.77 o 
  -7  11   2       71.40       72.12      3.11 o 
  -6  11   2      108.83      108.03      3.37 o 
  -5  11   2       90.54       94.39      3.04 o 
  -4  11   2       45.89       45.53      2.07 o 
  -3  11   2        8.49        6.99      1.10 o 
  -2  11   2        4.78        4.05      0.96 o 
  -1  11   2       66.03       65.35      2.56 o 
   0  11   2       13.26       16.05      2.10 o 
   1  11   2      353.10      338.61      9.48 o 
   2  11   2      476.02      494.97     12.69 o 
   3  11   2      112.06      119.32      4.78 o 
   4  11   2       12.56       10.20      1.62 o 
   5  11   2        8.38        8.01      1.60 o 
   6  11   2        1.48        1.11      0.91 o 
   7  11   2        0.00       -0.04      0.60 o 
  -7  12   2       66.90       58.42      2.44 o 
  -6  12   2       16.23       18.50      1.67 o 
  -5  12   2       14.17       16.63      1.57 o 
  -4  12   2       26.82       30.48      2.12 o 
  -3  12   2        1.21        1.33      0.87 o 
  -2  12   2        9.14        9.41      1.30 o 
  -1  12   2       26.12       26.92      1.94 o 
   0  12   2       14.17       11.95      2.08 o 
   1  12   2      281.28      297.18      8.67 o 
   2  12   2        8.88        8.28      1.89 o 
   3  12   2        1.14        1.02      0.69 o 
   4  12   2        0.01        0.10      0.58 o 
   5  12   2       10.64       10.98      1.70 o 
   6  12   2        2.12        1.42      1.04 o 
  -6  13   2       61.29       62.02      2.82 o 
  -5  13   2       81.82       86.14      3.37 o 
  -4  13   2        0.43        0.70      0.77 o 
  -3  13   2       30.30       33.54      2.32 o 
  -2  13   2        5.93        8.16      1.49 o 
  -1  13   2       13.90        9.37      1.75 o 
   0  13   2        6.32        6.71      1.45 o 
   1  13   2        4.34        3.48      1.45 o 
   2  13   2       40.96       41.64      3.28 o 
   3  13   2       71.41       69.34      3.04 o 
   4  13   2        0.90        0.67      0.97 o 
   5  13   2       18.22       19.21      2.04 o 
  -4  14   2        0.04        0.09      0.59 o 
  -3  14   2       11.35       11.48      1.61 o 
  -2  14   2       27.45       29.86      2.33 o 
  -1  14   2       23.06       23.23      2.24 o 
   0  14   2       97.51       99.83      4.66 o 
   1  14   2       27.08       22.59      2.65 o 
   2  14   2        3.17        9.09      2.14 o 
   3  14   2        0.22        0.57      0.78 o 
   4  14   2       19.54       20.81      2.23 o 
  -3  15   2        0.01       -0.01      0.60 o 
  -2  15   2        0.67        0.80      0.94 o 
  -1  15   2        5.13        5.94      1.57 o 
   0  15   2        6.02        7.38      1.65 o 
   1  15   2       54.37       52.35      3.97 o 
   2  15   2      112.38      125.34      6.12 o 
  -5   1   3      506.09      509.44     11.63 o 
  -4   1   3       32.20       31.43      0.90 o 
  -3   1   3      244.75      226.12      3.87 o 
  -2   1   3     1722.42     1782.94     31.97 o 
  -1   1   3       84.14      104.12      1.78 o 
   0   1   3      561.22      598.91      8.61 o 
   1   1   3      937.83      908.55     14.45 o 
   2   1   3      701.66      721.99     16.08 o 
   3   1   3       49.97       51.32      3.26 o 
   4   1   3        7.06        5.85      1.56 o 
   5   1   3      189.71      183.89      8.84 o 
   6   1   3       28.26       32.40      2.37 o 
   7   1   3       64.35       51.87      2.62 o 
   8   1   3       47.60       36.85      2.10 o 
   9   1   3        9.24       13.68      1.50 o 
  -6   2   3     1034.69     1044.50     46.99 o 
  -5   2   3       32.06       28.35      4.64 o 
  -4   2   3        9.60       12.77      1.08 o 
  -3   2   3      863.77      876.69     23.66 o 
  -2   2   3        2.11        4.17      0.59 o 
  -1   2   3      140.05      127.62      5.04 o 
   0   2   3     1607.58     1713.96     30.77 o 
   1   2   3        4.94        7.58      1.98 o 
   2   2   3      267.75      256.65      9.17 o 
   3   2   3      585.52      563.16     13.16 o 
   4   2   3       17.44       18.78      2.39 o 
   5   2   3      237.95      378.96     12.09 o 
   6   2   3      257.72      309.44     14.85 o 
   7   2   3       30.47       53.80     24.52 o 
   8   2   3      339.83      274.35     18.59 o 
   9   2   3       31.38       27.93      4.69 o 
 -10   3   3        7.20       68.16     12.77 o 
  -9   3   3        1.69      297.19     20.71 o 
  -8   3   3       69.91       67.49      5.88 o 
  -7   3   3       41.08       42.44     29.66 o 
  -6   3   3      195.18      191.77      9.46 o 
  -5   3   3      485.57      470.56      8.32 o 
  -4   3   3      271.82      243.55      4.54 o 
  -3   3   3     1436.63     1546.26     24.88 o 
  -2   3   3      286.28      262.36      4.08 o 
  -1   3   3       44.81       26.86      1.04 o 
   0   3   3      566.86      541.73      9.72 o 
   1   3   3      588.84      602.99     11.19 o 
   2   3   3      167.71      141.92      5.74 o 
   3   3   3      111.37      106.31      3.14 o 
   4   3   3        0.87        4.87      1.99 o 
   5   3   3      207.30      275.35     35.92 o 
   6   3   3       50.52       70.01      3.75 o 
   7   3   3       39.71       51.72      4.72 o 
   8   3   3        0.24        0.70      0.70 o 
   9   3   3        1.92        0.82      0.73 o 
 -10   4   3       29.57       23.96      5.05 o 
  -9   4   3        9.77       10.30      0.75 o 
  -8   4   3        5.02        4.94      4.18 o 
  -7   4   3      129.34      122.34      3.03 o 
  -6   4   3       37.55       45.08      6.03 o 
  -5   4   3      109.53      126.92     12.79 o 
  -4   4   3      120.31      113.18      1.87 o 
  -3   4   3       88.00      100.09      2.10 o 
  -2   4   3      165.29      165.72      2.85 o 
  -1   4   3      242.08      267.07      4.22 o 
   0   4   3      311.54      296.35      6.03 o 
   1   4   3        1.74        1.81      0.65 o 
   2   4   3       18.04       23.40      1.46 o 
   3   4   3      364.54      297.69     15.30 o 
   4   4   3       38.09       34.93      1.24 o 
   5   4   3      109.36      138.02     19.46 o 
   6   4   3       48.62       53.46      8.09 o 
   7   4   3        0.02        0.30      0.85 o 
   8   4   3        0.96        1.03      1.05 o 
   9   4   3        0.20        0.40      0.58 o 
 -10   5   3        2.33        5.39      3.37 o 
  -9   5   3       34.01       30.96      4.25 o 
  -8   5   3       94.54       82.23      2.60 o 
  -7   5   3        3.58       12.33      4.37 o 
  -6   5   3       89.74       89.89      2.65 o 
  -5   5   3       54.14       49.92      1.12 o 
  -4   5   3       62.93       64.66      1.93 o 
  -3   5   3      162.56      172.69      3.07 o 
  -2   5   3      257.87      254.78      4.05 o 
  -1   5   3       47.27       63.85      1.64 o 
   0   5   3      387.86      435.70      7.35 o 
   1   5   3      115.18      102.87      3.02 o 
   2   5   3      299.92      287.40      7.02 o 
   3   5   3        8.71        6.00      0.85 o 
   4   5   3       67.13       60.76      2.25 o 
   5   5   3       61.51       59.73      3.48 o 
   6   5   3        6.38        4.36      1.33 o 
   7   5   3       45.20       39.24      2.72 o 
   8   5   3       28.28       24.65      2.81 o 
   9   5   3        0.43        0.54      0.90 o 
  -9   6   3       90.54       85.50      8.35 o 
  -8   6   3        4.05        2.10      0.75 o 
  -7   6   3      332.51      314.62      9.78 o 
  -6   6   3       16.68       17.26      0.72 o 
  -5   6   3       90.68       82.35      1.74 o 
  -4   6   3       36.33       35.14      1.25 o 
  -3   6   3      256.11      258.63      4.02 o 
  -2   6   3       29.17       31.68      1.27 o 
  -1   6   3      126.52      129.25      2.77 o 
   0   6   3      826.42      862.76     17.42 o 
   1   6   3        2.89        3.13      0.79 o 
   2   6   3      208.74      201.48      5.57 o 
   3   6   3       42.75       38.43      1.83 o 
   4   6   3      133.72      128.44      4.83 o 
   5   6   3        0.11       -0.12      0.41 o 
   6   6   3      146.76      137.44      3.93 o 
   7   6   3        1.45        0.55      0.86 o 
   8   6   3       88.35       74.33      4.04 o 
   9   6   3        1.78        1.73      1.18 o 
  -9   7   3       32.03       27.81      2.08 o 
  -8   7   3        3.43        2.71      0.78 o 
  -7   7   3       31.87       30.20      1.79 o 
  -6   7   3       70.04       63.32      1.53 o 
  -5   7   3      397.84      381.35      6.63 o 
  -4   7   3      257.82      246.50      4.74 o 
  -3   7   3      725.10      720.27     12.52 o 
  -2   7   3       13.68       11.54      0.87 o 
  -1   7   3      194.69      192.06      3.67 o 
   0   7   3       40.02       34.99      1.64 o 
   1   7   3      194.71      197.67      4.03 o 
   2   7   3        3.17        4.39      1.23 o 
   3   7   3      257.38      250.30      7.61 o 
   4   7   3        4.42        5.76      1.13 o 
   5   7   3      110.28       92.42      3.18 o 
   6   7   3       38.91       39.41      2.22 o 
   7   7   3        9.52       10.93      1.93 o 
   8   7   3       16.45       16.46      2.48 o 
  -9   8   3       31.13       29.23      2.27 o 
  -8   8   3        0.47        0.76      0.59 o 
  -7   8   3       14.00       13.70      0.87 o 
  -6   8   3        1.33        1.83      0.53 o 
  -5   8   3      117.00      118.61      2.83 o 
  -4   8   3       20.89       21.29      1.36 o 
  -3   8   3      104.84      107.38      3.07 o 
  -2   8   3        0.74        0.54      0.45 o 
  -1   8   3        6.26        5.11      0.80 o 
   0   8   3       49.48       46.16      1.92 o 
   1   8   3        1.51        1.78      0.70 o 
   2   8   3       89.43       99.73      3.69 o 
   3   8   3      486.83      495.92     13.92 o 
   4   8   3       13.39       10.89      1.60 o 
   5   8   3        3.48        2.43      0.97 o 
   6   8   3       26.29       27.38      2.09 o 
   7   8   3        5.32        1.90      0.85 o 
   8   8   3        2.77        1.78      1.30 o 
  -8   9   3        6.69        5.20      1.40 o 
  -7   9   3        0.17        0.44      0.39 o 
  -6   9   3       32.44       31.77      1.48 o 
  -5   9   3        0.33        0.03      0.40 o 
  -4   9   3      125.58      118.14      3.18 o 
  -3   9   3      117.77      120.75      3.27 o 
  -2   9   3       21.79       20.81      1.31 o 
  -1   9   3        0.01       -0.28      0.50 o 
   0   9   3       88.13       90.91      2.84 o 
   1   9   3        1.58        1.62      0.73 o 
   2   9   3        1.90        3.87      1.28 o 
   3   9   3      255.24      256.28      9.07 o 
   4   9   3      198.46      217.94      9.35 o 
   5   9   3        9.43        7.47      1.54 o 
   6   9   3       25.22       22.21      2.10 o 
   7   9   3        7.79        4.85      1.17 o 
  -7  10   3      110.41      104.35      2.87 o 
  -6  10   3      108.94       98.33      2.84 o 
  -5  10   3      168.21      171.71      4.37 o 
  -4  10   3        4.02        5.96      1.09 o 
  -3  10   3       66.27       66.97      2.38 o 
  -2  10   3        2.31        1.62      0.88 o 
  -1  10   3       23.37       22.39      1.56 o 
   0  10   3       52.19       55.69      2.45 o 
   1  10   3       22.34       19.87      1.98 o 
   2  10   3      400.35      431.02     11.13 o 
   3  10   3       33.18       31.71      2.95 o 
   4  10   3       35.19       42.31      2.90 o 
   5  10   3        7.81        6.66      1.32 o 
   6  10   3       19.20       21.13      2.17 o 
   7  10   3        0.47        1.35      1.07 o 
  -7  11   3        0.15       -0.04      0.32 o 
  -6  11   3        4.38        3.48      0.98 o 
  -5  11   3      231.84      228.07      5.96 o 
  -4  11   3      110.47      105.29      3.38 o 
  -3  11   3       17.96       16.97      1.49 o 
  -2  11   3       50.77       62.78      2.60 o 
  -1  11   3       70.26       72.75      2.85 o 
   0  11   3       35.55       30.70      2.13 o 
   1  11   3       41.00       45.11      2.80 o 
   2  11   3        5.24        4.22      1.56 o 
   3  11   3       39.14       45.06      3.47 o 
   4  11   3       48.58       46.24      3.36 o 
   5  11   3       19.17       11.34      2.37 o 
   6  11   3       18.59       16.62      2.08 o 
  -6  12   3       26.24       30.82      2.00 o 
  -5  12   3       73.33       72.75      3.21 o 
  -4  12   3        9.48        9.83      1.43 o 
  -3  12   3       17.81       19.04      1.70 o 
  -2  12   3       18.78       18.13      1.73 o 
  -1  12   3       50.44       53.34      3.03 o 
   0  12   3        4.15        4.83      1.26 o 
   1  12   3       12.21        9.98      1.51 o 
   2  12   3       17.28       19.45      2.49 o 
   3  12   3      197.87      219.62      8.14 o 
   4  12   3       40.23       39.05      3.35 o 
   5  12   3       11.74       12.25      2.07 o 
  -5  13   3        4.70        3.50      1.16 o 
  -4  13   3       35.10       30.92      2.30 o 
  -3  13   3        6.27        5.00      1.24 o 
  -2  13   3       21.96       23.24      2.11 o 
  -1  13   3        8.21        7.93      1.57 o 
   0  13   3        0.28        0.56      0.85 o 
   1  13   3        2.77        3.07      1.16 o 
   2  13   3        4.05        2.20      1.48 o 
   3  13   3      109.32      105.37      5.91 o 
   4  13   3       49.87       50.45      3.75 o 
  -3  14   3        5.92        6.24      1.40 o 
  -2  14   3       38.95       40.04      2.82 o 
  -1  14   3       12.07       11.43      1.90 o 
   0  14   3       11.09        8.66      1.72 o 
   1  14   3       13.17       12.73      1.91 o 
   2  14   3      267.92      281.93     10.05 o 
   3  14   3       41.47       37.46      2.69 o 
  -5   0   4      427.48      381.71     15.11 o 
  -4   0   4     1187.27     1262.46     33.31 o 
  -3   0   4        5.34        3.20      0.66 o 
  -2   0   4      821.19      861.97     23.26 o 
  -1   0   4       97.98       99.00      4.48 o 
   0   0   4      342.35      366.27     13.15 o 
   1   0   4       13.47       22.56     12.89 o 
  -5   1   4      215.79      222.78      4.84 o 
  -4   1   4      754.91      793.51     29.98 o 
  -3   1   4      102.81       91.83      2.13 o 
  -2   1   4        9.44       20.34      3.64 o 
  -1   1   4      623.56      591.21     10.77 o 
   0   1   4       15.46       27.04      1.55 o 
   1   1   4      915.48      938.22     34.18 o 
   2   1   4        2.79      125.92     62.79 o 
  -7   2   4       29.66      278.89     19.80 o 
  -6   2   4       77.70       71.10      4.03 o 
  -5   2   4      165.33      208.39     90.69 o 
  -4   2   4       13.57       80.52      5.77 o 
  -3   2   4       20.81       18.84      1.07 o 
  -2   2   4       34.53       35.28      1.37 o 
  -1   2   4        6.42       14.78      2.24 o 
   0   2   4        2.03        3.59      0.56 o 
   1   2   4       36.88       36.63      2.97 o 
   2   2   4       27.70       26.01      1.53 o 
   3   2   4       15.28      296.45     15.84 o 
   4   2   4       47.78       48.08      2.00 o 
   5   2   4        3.75        6.40      1.56 o 
   6   2   4       16.37       11.59      6.28 o 
   7   2   4        8.20       45.02      4.41 o 
   8   2   4        4.21       33.67     28.53 o 
  -9   3   4       14.36       62.08      7.09 o 
  -8   3   4      168.00      215.78     12.09 o 
  -7   3   4      301.26      280.45     42.74 o 
  -6   3   4      104.05      132.90     33.53 o 
  -5   3   4      413.19      407.69     13.39 o 
  -4   3   4      170.14      179.29      3.91 o 
  -3   3   4        0.68       -0.04      0.59 o 
  -2   3   4        4.21        6.45      0.77 o 
  -1   3   4      701.11      685.96     11.67 o 
   0   3   4      384.99      401.72      8.09 o 
   1   3   4      575.88      580.49      9.90 o 
   2   3   4        0.12        3.60      2.01 o 
   3   3   4      567.69      569.85     11.18 o 
   4   3   4       13.96       36.63      5.84 o 
   5   3   4        0.56       23.40      8.43 o 
   6   3   4        9.73        8.64      1.81 o 
   7   3   4       31.30       43.45      3.32 o 
   8   3   4       66.59       57.84      9.07 o 
  -9   4   4       55.25       77.78      7.90 o 
  -8   4   4      108.45      209.04     11.90 o 
  -7   4   4      133.70      294.53     20.14 o 
  -6   4   4       31.19       79.04     16.05 o 
  -5   4   4       47.89       56.53     15.56 o 
  -4   4   4     1017.41      997.34     36.81 o 
  -3   4   4       31.26       30.41      1.20 o 
  -2   4   4      288.08      305.61      5.36 o 
  -1   4   4       66.37       60.56      3.21 o 
   0   4   4       18.87       19.48      1.40 o 
   1   4   4      135.13      161.17     11.09 o 
   2   4   4       34.52       37.75      2.08 o 
   3   4   4      207.77      187.66      4.64 o 
   4   4   4       33.38       38.64      7.89 o 
   5   4   4       80.30       79.93      3.90 o 
   6   4   4       14.22       12.87      2.33 o 
   7   4   4       38.35       49.57      3.50 o 
   8   4   4       34.42       81.00     15.50 o 
  -9   5   4        2.30        1.14      2.26 o 
  -8   5   4        0.74       40.20     26.38 o 
  -7   5   4        6.18        4.79      0.99 o 
  -6   5   4       44.18       40.58      1.68 o 
  -5   5   4       17.88       18.46      0.77 o 
  -4   5   4      559.44      538.13     13.74 o 
  -3   5   4      340.97      312.29      5.68 o 
  -2   5   4      136.82      133.51      2.74 o 
  -1   5   4        8.98        7.99      1.30 o 
   0   5   4      355.52      330.94      6.75 o 
   1   5   4      371.93      356.13      7.56 o 
   2   5   4       12.93       13.27      1.66 o 
   3   5   4       29.72       37.11      2.60 o 
   4   5   4      704.03      652.10     13.26 o 
   5   5   4       52.16       53.31      4.04 o 
   6   5   4       10.44        5.96      1.62 o 
   7   5   4       18.98       17.85      4.01 o 
   8   5   4       53.43       56.77      4.03 o 
  -9   6   4       27.69       35.38      5.96 o 
  -8   6   4        0.53        0.48      0.49 o 
  -7   6   4      118.65      108.09      3.06 o 
  -6   6   4      121.20      115.18      3.09 o 
  -5   6   4      249.69      243.86      4.25 o 
  -4   6   4       16.77       14.31      1.38 o 
  -3   6   4       14.80       13.48      0.86 o 
  -2   6   4       10.81       12.35      1.28 o 
  -1   6   4       28.04       24.34      1.43 o 
   0   6   4       37.40       36.37      1.90 o 
   1   6   4        5.40        3.37      1.01 o 
   2   6   4       68.61       67.91      2.79 o 
   3   6   4      117.22      107.50      6.47 o 
   4   6   4      149.71      144.48      6.93 o 
   5   6   4        1.80        2.96      1.19 o 
   6   6   4       14.16        9.78      1.91 o 
   7   6   4        9.62        8.11      1.93 o 
   8   6   4       18.34       27.06      3.42 o 
  -8   7   4       48.53       43.09      2.23 o 
  -7   7   4        2.73        2.69      0.97 o 
  -6   7   4        8.70        7.03      0.66 o 
  -5   7   4      258.43      253.68      4.78 o 
  -4   7   4       54.85       52.31      1.81 o 
  -3   7   4        4.56        2.39      0.62 o 
  -2   7   4       35.92       36.84      1.71 o 
  -1   7   4        0.36        0.30      0.46 o 
   0   7   4       51.07       49.32      2.63 o 
   1   7   4       90.42       98.07      3.68 o 
   2   7   4        8.89        5.11      1.47 o 
   3   7   4      388.48      381.81      9.65 o 
   4   7   4        0.02       -0.39      0.63 o 
   5   7   4       13.73        7.26      1.40 o 
   6   7   4        4.66        4.59      1.62 o 
   7   7   4        2.54        1.50      1.33 o 
  -8   8   4       13.93       13.33      1.36 o 
  -7   8   4       25.06       26.64      1.89 o 
  -6   8   4       59.58       63.07      1.66 o 
  -5   8   4       22.26       17.48      1.79 o 
  -4   8   4      445.04      448.56      9.60 o 
  -3   8   4        9.83       11.58      1.06 o 
  -2   8   4       60.76       65.71      2.43 o 
  -1   8   4       35.82       37.51      1.80 o 
   0   8   4       31.67       32.33      2.08 o 
   1   8   4      171.43      164.53      4.94 o 
   2   8   4       11.72        7.33      1.43 o 
   3   8   4       96.35       97.26      3.82 o 
   4   8   4       13.27        9.68      1.56 o 
   5   8   4       55.94       56.99      3.42 o 
   6   8   4       38.46       31.82      2.57 o 
   7   8   4       13.08       12.04      2.27 o 
  -7   9   4        0.09        0.11      0.61 o 
  -6   9   4        8.32        6.13      0.81 o 
  -5   9   4        2.08        2.32      0.77 o 
  -4   9   4      254.92      254.65      5.94 o 
  -3   9   4      183.47      177.27      4.68 o 
  -2   9   4       39.93       41.01      2.21 o 
  -1   9   4        0.88        1.90      0.83 o 
   0   9   4      222.40      230.85      6.01 o 
   1   9   4       15.23       17.30      1.96 o 
   2   9   4        1.83        2.19      1.07 o 
   3   9   4        0.21        0.81      0.79 o 
   4   9   4      176.06      161.28     11.02 o 
   5   9   4        0.06        0.38      0.66 o 
   6   9   4       15.44       11.08      1.45 o 
  -6  10   4        5.67        6.73      0.92 o 
  -5  10   4       12.92       11.72      1.08 o 
  -4  10   4        0.06        0.10      0.44 o 
  -3  10   4        0.81        0.26      0.59 o 
  -2  10   4        0.38        0.22      0.57 o 
  -1  10   4       48.42       46.96      2.45 o 
   0  10   4      120.78      121.66      4.41 o 
   1  10   4       25.00       25.52      2.12 o 
   2  10   4       11.50        9.58      1.74 o 
   3  10   4       80.62       73.64     10.72 o 
   4  10   4       67.63       68.02      3.75 o 
   5  10   4        0.80        0.19      0.68 o 
   6  10   4        2.61        2.88      1.18 o 
  -6  11   4        0.02        0.12      0.42 o 
  -5  11   4       48.74       46.97      2.31 o 
  -4  11   4       73.34       74.04      3.29 o 
  -3  11   4        2.27        1.34      0.84 o 
  -2  11   4       37.68       39.00      2.31 o 
  -1  11   4       82.91       83.96      3.37 o 
   0  11   4        2.36        3.17      1.13 o 
   1  11   4        0.91        0.28      0.82 o 
   2  11   4        1.68        1.49      1.14 o 
   3  11   4       93.32       84.31      8.85 o 
   4  11   4        4.23        3.06      1.35 o 
   5  11   4        4.70        1.94      1.14 o 
  -5  12   4        9.06        6.05      1.33 o 
  -4  12   4       69.78       70.02      3.01 o 
  -3  12   4        3.14        2.06      0.93 o 
  -2  12   4       34.87       38.37      2.84 o 
  -1  12   4       35.78       37.81      2.64 o 
   0  12   4        0.12        0.43      0.76 o 
   1  12   4       15.57       18.40      2.17 o 
   2  12   4       25.28       21.76      2.62 o 
   3  12   4       65.13       65.73      3.69 o 
   4  12   4       11.02        8.05      1.87 o 
  -3  13   4       55.16       55.60      2.92 o 
  -2  13   4        2.21        2.71      1.17 o 
  -1  13   4        4.54        5.63      1.52 o 
   0  13   4       19.04       19.99      2.36 o 
   1  13   4        1.67        1.47      1.10 o 
   2  13   4        3.47        5.29      1.73 o 
  -6   1   5       18.74       18.48      0.88 o 
  -5   1   5      127.37      111.57      1.96 o 
  -4   1   5     1018.98      959.33     17.77 o 
  -3   1   5        0.02       27.86      6.84 o 
  -2   1   5       40.11       44.10      1.68 o 
  -1   1   5       10.36        8.79      1.49 o 
   0   1   5      212.92      216.55      6.64 o 
   1   1   5       79.74       78.84      3.63 o 
  -7   2   5      158.28      163.86     14.31 o 
  -6   2   5      185.78      167.47     10.61 o 
  -5   2   5       39.38       41.42      1.25 o 
  -4   2   5      252.42      261.47      6.14 o 
  -3   2   5      679.13      647.07     14.77 o 
  -2   2   5      205.91      201.16      4.71 o 
  -1   2   5      178.07      176.05      4.12 o 
   0   2   5        3.59        6.56      0.83 o 
   1   2   5       12.06       67.59     13.82 o 
   2   2   5       80.07      246.97     14.30 o 
   4   2   5       50.75      280.67     15.17 o 
  -8   3   5        4.11        8.15      5.52 o 
  -7   3   5        4.28        2.54      1.40 o 
  -6   3   5       38.21       32.27      1.41 o 
  -5   3   5       19.20       51.47      4.79 o 
  -4   3   5      526.14      524.56     21.27 o 
  -3   3   5        7.29       10.96      3.09 o 
  -2   3   5      275.92      247.02     11.97 o 
  -1   3   5       85.46       81.45      5.84 o 
   0   3   5        0.13        0.27      0.39 o 
   1   3   5      204.10      175.60      3.97 o 
   2   3   5       32.02       58.51      5.93 o 
   3   3   5        7.09       87.69     29.74 o 
   4   3   5      367.69      368.34     10.83 o 
   5   3   5        5.69       58.49     38.22 o 
   6   3   5        9.92        5.89      5.96 o 
   7   3   5        0.86        1.62      1.96 o 
  -8   4   5       19.30       24.19      5.09 o 
  -7   4   5        2.52       30.65     17.82 o 
  -6   4   5       80.18       72.14      8.39 o 
  -5   4   5       73.65       67.04      3.87 o 
  -4   4   5      115.23      142.79      9.87 o 
  -3   4   5      143.31      124.80      3.25 o 
  -2   4   5        0.06        0.63      0.53 o 
  -1   4   5      106.21      103.55      2.77 o 
   0   4   5       40.31       29.60      1.64 o 
   1   4   5        0.20        0.70      0.51 o 
   2   4   5       23.22       35.03      5.00 o 
   3   4   5       32.29       30.33      2.43 o 
   4   4   5       33.59      262.05     33.96 o 
   5   4   5        0.03        0.49      0.54 o 
   6   4   5       13.52       12.23      1.82 o 
   7   4   5        2.49        3.36      1.51 o 
  -8   5   5        7.05       26.02      6.94 o 
  -7   5   5      120.03      105.80      5.09 o 
  -6   5   5       18.40       30.91      8.99 o 
  -5   5   5       82.13       69.87      5.44 o 
  -4   5   5      316.56      292.42      5.93 o 
  -3   5   5        1.33        2.47      1.00 o 
  -2   5   5        7.28        7.85      1.29 o 
  -1   5   5        2.44        1.56      0.74 o 
   0   5   5       56.66       58.14      2.65 o 
   1   5   5      162.95      155.71      4.72 o 
   2   5   5      189.20      166.86      4.38 o 
   3   5   5       62.49       54.59      2.94 o 
   4   5   5      249.84      239.60      6.76 o 
   5   5   5        4.86        5.39      1.19 o 
   6   5   5       10.81       12.98      1.55 o 
   7   5   5       13.37       11.41      2.44 o 
  -7   6   5        7.09       21.76      7.97 o 
  -6   6   5      154.24      145.25      4.94 o 
  -5   6   5        0.29        0.56      0.39 o 
  -4   6   5        9.14       12.45      1.15 o 
  -3   6   5      435.77      429.00      9.94 o 
  -2   6   5       95.29      101.97      3.62 o 
  -1   6   5       44.96       42.13      2.34 o 
   0   6   5       33.95       34.97      2.29 o 
   1   6   5       12.92       13.59      1.88 o 
   2   6   5        1.75        3.63      1.28 o 
   3   6   5       80.46       87.32      4.05 o 
   4   6   5        8.70       18.83      5.60 o 
   5   6   5       32.98       23.12      2.23 o 
   6   6   5       24.46       25.22      2.19 o 
  -7   7   5        3.25        4.17      1.21 o 
  -6   7   5       73.91       60.18      2.06 o 
  -5   7   5      102.59       87.20      2.39 o 
  -4   7   5       63.80       60.42      2.36 o 
  -3   7   5        8.58        8.28      1.48 o 
  -2   7   5      239.39      226.56      5.90 o 
  -1   7   5      113.23      108.99      3.93 o 
   0   7   5       83.73       67.05      3.23 o 
   1   7   5      401.17      389.02     10.04 o 
   2   7   5        0.05        0.18      0.66 o 
   3   7   5        3.14        3.82      1.26 o 
   4   7   5       87.69       77.49      3.66 o 
   5   7   5        1.16       -0.04      0.53 o 
   6   7   5        4.64        3.22      1.07 o 
  -6   8   5       35.83       30.69      1.48 o 
  -5   8   5       62.93       60.06      2.03 o 
  -4   8   5       17.53       13.97      1.41 o 
  -3   8   5       51.49       48.69      2.58 o 
  -2   8   5        0.03        0.47      0.74 o 
  -1   8   5       34.09       36.36      2.70 o 
   0   8   5       24.74       22.10      2.14 o 
   1   8   5        9.49        7.42      1.57 o 
   2   8   5        0.00       -0.03      0.51 o 
   3   8   5        7.15        5.55      1.71 o 
   4   8   5       37.54       26.21      4.49 o 
   5   8   5        5.89        5.13      1.44 o 
  -6   9   5        0.22        0.51      0.76 o 
  -5   9   5        2.54        2.09      0.62 o 
  -4   9   5        0.72        0.26      0.45 o 
  -3   9   5        0.67        0.37      0.67 o 
  -2   9   5        5.37        5.16      1.29 o 
  -1   9   5        5.28        3.24      1.24 o 
   0   9   5       13.61       10.70      1.71 o 
   1   9   5       16.22       14.82      1.90 o 
   2   9   5       35.00       36.15      2.77 o 
   3   9   5       28.04       22.43      2.69 o 
   4   9   5       40.31       46.07      3.65 o 
   5   9   5        6.60        4.16      1.40 o 
  -5  10   5       11.42       16.89      1.43 o 
  -4  10   5        0.10        0.81      0.69 o 
  -3  10   5       57.79       55.36      2.85 o 
  -2  10   5        8.65       12.50      1.61 o 
  -1  10   5       48.33       51.03      3.08 o 
   0  10   5       21.43       20.81      2.54 o 
   1  10   5        1.45        1.00      1.35 o 
   2  10   5        3.10        3.46      1.41 o 
   3  10   5        2.39        1.35      1.17 o 
   4  10   5        1.59        2.99      1.62 o 
  -4  11   5        1.63        1.14      0.78 o 
  -3  11   5        1.68        1.52      0.75 o 
  -2  11   5       64.66       65.70      2.96 o 
  -1  11   5       30.90       33.49      2.61 o 
   0  11   5       16.64       12.36      2.06 o 
   1  11   5       49.82       51.31      3.35 o 
   2  11   5        3.33        5.01      1.74 o 
   3  11   5       13.15       14.70      2.33 o 
  -1  12   5        2.40        2.37      1.16 o 
   0  12   5        2.33        2.06      1.21 o 
  -6   0   6      159.97      145.65      3.00 o 
  -5   0   6        8.10       10.11      1.14 o 
  -4   0   6        1.50        1.17      0.67 o 
  -3   0   6      695.59      721.02     28.63 o 
  -2   0   6       38.96       31.46      3.21 o 
  -1   0   6      343.68      335.32     17.20 o 
   0   0   6      309.22      293.56     13.36 o 
  -6   1   6       29.44       32.40      2.42 o 
  -5   1   6        4.49        3.29      0.53 o 
  -4   1   6        3.22        7.36      2.25 o 
  -3   1   6      208.82      598.35     22.12 o 
  -2   1   6        3.30       16.87      6.74 o 
  -1   1   6       26.38       46.13     14.33 o 
   0   1   6       34.34       38.51      7.58 o 
   1   1   6       39.12       41.98      2.47 o 
  -7   2   6        1.77       16.82      6.43 o 
  -6   2   6        0.01        0.33      0.41 o 
  -5   2   6        0.61        0.66      0.35 o 
  -4   2   6       13.87       11.72      0.98 o 
  -3   2   6        4.96       41.24     18.59 o 
  -2   2   6        2.51        1.36      0.75 o 
  -1   2   6        1.79       15.49      6.74 o 
   0   2   6        1.73        2.42      1.11 o 
   1   2   6        8.69       32.59      3.90 o 
   2   2   6        0.06       39.47     11.99 o 
  -7   3   6        7.83       25.76     12.23 o 
  -6   3   6       26.97       32.55      2.41 o 
  -5   3   6        1.57        2.26      0.46 o 
  -4   3   6      136.08      122.13      3.11 o 
  -3   3   6      264.53      282.48     28.42 o 
  -2   3   6        0.12        0.40      0.54 o 
  -1   3   6        4.52        4.12      0.88 o 
   0   3   6        1.85        1.61      0.88 o 
   1   3   6       72.70       69.82      2.62 o 
   2   3   6       72.04       68.65      4.43 o 
   3   3   6       63.95       82.80      5.22 o 
   4   3   6       27.27       34.12      4.26 o 
   5   3   6       68.09       61.80      5.46 o 
  -6   4   6       46.01       52.18      6.44 o 
  -5   4   6       46.28       48.85      1.57 o 
  -4   4   6        2.53        3.31      1.21 o 
  -3   4   6      331.96      379.29     26.91 o 
  -2   4   6        0.27       -0.16      0.42 o 
  -1   4   6      190.63      186.48      5.29 o 
   0   4   6      163.86      154.16      4.26 o 
   1   4   6        7.80       11.48      5.15 o 
   2   4   6       23.64       46.75     10.65 o 
   3   4   6       18.68       37.11     10.08 o 
   4   4   6      144.84      165.19      8.45 o 
   5   4   6       30.29       59.22      5.38 o 
  -6   5   6       12.45       15.60      3.57 o 
  -5   5   6       17.73       16.96      3.29 o 
  -4   5   6      111.46      105.28      3.15 o 
  -3   5   6        5.72        2.27      0.95 o 
  -2   5   6        2.17        0.72      0.46 o 
  -1   5   6       58.85       55.92      2.93 o 
   0   5   6       57.21       59.02      5.31 o 
   1   5   6        2.31        1.17      0.60 o 
   2   5   6       29.17       25.43      1.99 o 
   3   5   6        0.52        1.03      0.79 o 
   4   5   6       69.19      114.93      8.32 o 
   5   5   6       28.58       30.06      4.46 o 
  -6   6   6        3.39        3.04      0.91 o 
  -5   6   6        5.12        4.68      0.78 o 
  -4   6   6       86.96       77.93      2.74 o 
  -3   6   6       50.76       48.24      2.00 o 
  -2   6   6        0.71        1.09      0.62 o 
  -1   6   6        1.25        1.12      0.70 o 
   0   6   6        0.02        0.24      0.47 o 
   1   6   6        5.98        3.54      0.78 o 
   2   6   6        0.45        0.33      0.59 o 
   3   6   6       85.75       79.21      3.59 o 
   4   6   6       27.40       27.54      2.67 o 
  -5   7   6       11.98       13.25      1.22 o 
  -4   7   6       37.54       37.93      1.97 o 
  -3   7   6       15.15       15.19      1.56 o 
  -2   7   6        1.94        3.27      1.03 o 
  -1   7   6        8.20        5.86      1.27 o 
   0   7   6       40.44       29.57      2.70 o 
   1   7   6        0.99        1.60      0.83 o 
   2   7   6        0.04        0.50      0.73 o 
   3   7   6        2.40        2.02      1.16 o 
   4   7   6       38.38       32.46      2.71 o 
  -4   8   6        0.32        0.39      0.64 o 
  -3   8   6       44.24       48.26      2.44 o 
  -2   8   6       17.49       19.34      1.98 o 
  -1   8   6       39.97       45.36      2.66 o 
   0   8   6       34.11       32.57      2.74 o 
   1   8   6       10.42       10.35      1.69 o 
   2   8   6        5.79        5.16      1.33 o 
   3   8   6       14.16       10.12      1.56 o 
  -3   9   6        0.00        0.34      0.60 o 
  -2   9   6        2.14        1.04      0.85 o 
  -1   9   6       15.55       13.92      1.90 o 
   0   9   6       21.21       21.24      2.18 o 
   1   9   6        3.87        3.10      1.39 o 
   2   9   6       15.86       14.14      2.17 o 
  -5   1   7        1.35        0.79      0.44 o 
  -4   1   7        0.08        0.34      0.58 o 
  -3   1   7       44.66       43.64      2.58 o 
  -2   1   7        1.02        1.30      0.98 o 
  -1   1   7       26.57       27.29      2.33 o 
   0   1   7        4.87        0.03      0.81 o 
  -4   2   7       75.56       78.29      2.27 o 
  -3   2   7        9.76       28.73      5.55 o 
  -2   2   7       77.69       60.24      2.83 o 
  -1   2   7        3.37        8.07      5.04 o 
   0   2   7       83.51       72.25      3.80 o 
   1   2   7       97.80       86.34      6.50 o 
  -4   3   7        5.20        2.32      1.05 o 
  -3   3   7        0.99        1.14      1.04 o 
  -2   3   7       44.58       55.29      9.22 o 
  -1   3   7       96.36       84.07      3.25 o 
   0   3   7        5.36       26.09      8.28 o 
   1   3   7       13.47       75.42     10.37 o 
   2   3   7       14.43       13.06      2.62 o 
   3   3   7        0.77        2.30      3.52 o 
  -4   4   7        4.18        3.19      0.81 o 
  -3   4   7       11.85       12.67      1.62 o 
  -2   4   7        4.50        2.86      1.35 o 
  -1   4   7       13.24       20.48      4.20 o 
   0   4   7        6.43        3.00      1.10 o 
   1   4   7        0.25        2.97      2.19 o 
   2   4   7       27.44       28.57      3.35 o 
  -3   5   7       23.45       26.09      1.88 o 
  -2   5   7        2.17        1.20      0.79 o 
  -1   5   7        0.20        0.35      0.73 o 
   0   5   7        2.08        1.30      0.71 o 
   1   5   7        9.63        4.59      1.10 o 
  -1   6   7        2.20        2.05      0.77 o 
   0   6   7       20.77       16.35      2.01 o 
                                                 
